# Supplementary material for: Physical Inactivity and Sedentary Behaviour among Panamanian Adults: Results from the National Health Survey of Panama (ENSPA) 2019
Source: Int J Environ Res Public Health. 2023 Apr 18;20(8):5554. doi: 10.3390/ijerph20085554 (PMC10138807; doi:10.3390/ijerph20085554)
Supplement: Supplementary file 1 [file ijerph-20-05554-s001.zip]

Archive with 1 entries (1 files):
- ijerph-2255168-supplementary.pdf
